# Supplementary material for: Genome-Wide Identification and Expression Profile Analysis of the Phenylalanine Ammonia-Lyase Gene Family in Hevea brasiliensis
Source: Int J Mol Sci. 2024 May 6;25(9):5052. doi: 10.3390/ijms25095052 (PMC11084274; doi:10.3390/ijms25095052)
Supplement: Supplementary file 1 [file ijms-25-05052-s001.zip]

Archive with 1 entries (1 files):
- ijms-2937641-supplementary.pdf
